# Supplementary material for: Strain tracking in complex microbiomes using synteny analysis reveals per-species modes of evolution
Source: Nat Biotechnol. 2024 Jun 19;43(5):773–83. doi: 10.1038/s41587-024-02276-2 (PMC12084154; doi:10.1038/s41587-024-02276-2)
Supplement: Supplementary file 3 — Supplementary Tables 1–9 [file 41587_2024_2276_MOESM3_ESM.xlsx]

## Sheet: table_s1
Table S1: Genomes used for the construction of E.coli phylogroups trees
Genome (NCBI Assembley ID)	Strain	Phylogroup
GCA_001575755.1	G111	A
GCA_900195875.1	F2_30	A
GCA_001183685.1	DH1Ec169	A
GCA_002741335.1	F5656C1	A
GCA_900196215.1	F2_34	A
GCA_002992105.1	SC180	A
GCA_000194705.2	B41	A
GCA_002588385.1	FDAARGOS_427	A
GCA_001749525.1	VL2632	A
GCA_001413005.1	RU1	A
GCA_000299455.1	2011C-3493	B1
GCA_002207085.1	E1599	B1
GCA_000798555.1	CVM N36903PS	B1
GCA_002949495.1	59-2708	B1
GCA_002016475.1	UMDKSU-2013-3-575A	B1
GCA_001268705.1	YS river water	B1
GCA_002317635.1	ECO3347	B1
GCA_001748685.1	AF83	B1
GCA_000762385.1	VKPM B-10182	B1
GCA_002462005.1	MOD1-EC1536	B1
GCA_002407315.1	NA633	B2-1
GCA_001566655.1	MVAST0167	B2-1
GCA_002519185.1	MOD1-EC6955	B2-1
GCA_003175575.1	TUM13736	B2-1
GCA_002462925.1	MOD1-EC6474	B2-1
GCA_000692455.1	BIDMC 64	B2-1
GCA_002507485.1	EC192	B2-1
GCA_001618325.1	Ecol_743	B2-1
GCA_000352065.1	KTE6	B2-1
GCA_001030365.1	BWH55	B2-1
GCA_000457085.1	HVH 77 (4-2605759)	B2-2
GCA_000459695.1	KOEGE 43 (105a)	B2-2
GCA_002087775.1	UMB08_02.1uog	B2-2
GCA_000459195.1	HVH 207 (4-3113221)	B2-2
GCA_000460975.1	UMEA 3230-1	B2-2
GCA_002859105.1	BH100 substr. MG2017	B2-2
GCA_000157115.2	3_2_53FAA	B2-2
GCA_000326305.1	KTE133	B2-2
GCA_002028955.1	SF-094	B2-2
GCA_001519735.1	GN02254	B2-2
GCA_003018455.1	97-3250	C
GCA_003017915.1	2014C-3051	C
GCA_000225065.2	2534-86	C
GCA_000194335.2	4.0522	C
GCA_000939955.1	FHI79	C
GCA_001039225.2	36493	C
GCA_001721125.1	FORC_028	C
GCA_000188835.2	OK1180	C
GCA_000249875.2	DEC8E	C
GCA_003017975.1	2013C-4361	C
GCA_000027125.1	42	D1
GCA_002810125.1	K56-75	D1
GCA_000456325.1	HVH 22 (4-2258986)	D1
GCA_002245095.1	251-3129	D1
GCA_000350825.1	KTE26	D1
GCA_002463445.1	MOD1-EC6189	D1
GCA_000704265.1	1-250-04_S1_C2	D1
GCA_000457535.1	HVH 110 (4-6978754)	D1
GCA_000456985.1	HVH 69 (4-2837072)	D1
GCA_000459815.1	KOEGE 68 (182a)	D1
GCA_002521825.1	MOD1-EC6785	D2
GCA_001542545.1	PPECC42	D2
GCA_000780315.1	upec-154	D2
GCA_002544515.1	MOD1-EC5951	D2
GCA_002110145.1	B367	D2
GCA_002099805.1	KCJK5636	D2
GCA_000714255.1	5-366-08_S1_C1	D2
GCA_002512515.1	MOD1-EC6361	D2
GCA_002456745.1	MOD1-EC585	D2
GCA_002099765.1	KCJK5635	D2
GCA_000408165.1	KTE199	D3
GCA_002223665.1	FC10256	D3
GCA_002787215.1	AR_0006	D3
GCA_002240955.1	ICBEc09	D3
GCA_003000855.1	R10	D3
GCA_003057435.1	ECM-3	D3
GCA_000456365.1	HVH 25 (4-5851939)	D3
GCA_002928605.1	IMT38402	D3
GCA_002142675.1	Z1002	D3
GCA_000407845.1	KTE20	D3
GCA_002466505.1	MOD1-EC299	E1
GCA_000797775.1	CVM N34322PS	E1
GCA_000937095.2	FHI87	E1
GCA_002941455.1	YH17159	E1
GCA_002548005.1	MOD1-EC5864	E1
GCA_000225205.2	STEC_MHI813	E1
GCA_001748765.1	AF85	E1
GCA_001266095.1	102132	E1
GCA_002227875.1	MOD1-EC5634	E1
GCA_900195925.1	F2_31	E1
GCA_000462665.2	B17	E2
GCA_000462085.2	B7-1	E2
GCA_000215165.1	H30	E2
GCA_000267125.1	TW06591	E2
GCA_001307215.1	WS4202	E2
GCA_000267145.1	TW10246	E2
GCA_000461915.2	B26-2	E2
GCA_000730345.1	SS17	E2
GCA_001890225.1	272	E2
GCA_000171955.1	EC4076	E2
GCA_002001825.1	24.1-R1	F
GCA_000522405.1	BIDMC 6	F
GCA_003019035.1	2014C-3075	F
GCA_002357895.1	MRY15-117	F
GCA_003204955.1	2016C-3878	F
GCA_002966755.1	WB61	F
GCA_002456665.1	MOD1-EC672	F
GCA_001721525.1	MS6198	F
GCA_000780655.1	upec-137	F
GCA_000506485.2	LAU-EC9	F
GCA_900196345.1	F2_85	G
GCA_000831715.1	53C	G
GCA_000351685.1	KTE75	G
GCA_001420955.1	2009C-3133	G
GCA_001902655.1	N11-1317	G
GCA_001030505.1	BIDMC101	G
GCA_001900735.1	D10	G
GCA_001970045.1	N40513	G
GCA_900196505.1	F2_88	G
GCA_000458825.1	HVH 188 (4-2356988)	G
GCA_000743955.1	2003036	Shig1
GCA_000213495.2	2930-71	Shig1
GCA_002217695.1	301	Shig1
GCA_002240115.1	439	Shig1
GCA_002240075.1	1602	Shig1
GCA_000213715.2	K-272	Shig1
GCA_001580175.1	981	Shig1
GCA_000213435.2	K-671	Shig1
GCA_000268245.1	K-1770	Shig1
GCA_002949575.1	93-3063	Shig1
GCA_002950395.1	ATCC 29930	Shig2
GCA_002224605.1	2015C-3794	Shig2
GCA_002442535.1	CFSAN030807	Shig2
GCA_000815905.1	2245-09-01	Shig2
GCA_000092525.1	Ss046	Shig2
GCA_002142635.1	2015AM-1099	Shig2
GCA_001558295.2	FDAARGOS_90	Shig2
GCA_000815925.1	4962-09-01	Shig2
GCA_000268005.1	3233-85	Shig2
GCA_001518855.1	FORC_011	Shig2

## Sheet: Table_s2
Table S2: SRA libraries used for the analysis of Neisseria gonorrhoeae isolates.
SRR24303588
SRR24303589
SRR24303590
SRR24303591
SRR24303592
SRR24303593
SRR24303594
SRR24303595
SRR24303596
SRR24303597
SRR24303598
SRR24303599

## Sheet: table_s3
Table S3: sequencing libraries used in E.coli hypermutators strain analysis
Isolate	Mouse	BioSample	SRA	day
M1_d136_cloneE10	M1	SAMN13151945	SRR10358479	136
M1_d136_cloneG2	M1	SAMN13151946	SRR10358469	136
M1_d148_cloneCL1	M1	SAMN13151947	SRR10358468	148
M1_d148_cloneCS1	M1	SAMN13151948	SRR10358467	148
M1_d148_cloneCS4	M1	SAMN13151949	SRR10358466	148
M1_d148_cloneCS6	M1	SAMN13151950	SRR10358465	148
M1_d148_cloneCS7	M1	SAMN13151951	SRR10358464	148
M1_d190_clone24	M1	SAMN13151952	SRR10358463	190
M1_d190_clone35	M1	SAMN13151953	SRR10358489	190
M1_d190_clone40	M1	SAMN13151954	SRR10358488	190
M1_d190_cloneL1	M1	SAMN13151955	SRR10358487	190
M1_d190_cloneM1	M1	SAMN13151956	SRR10358486	190
M1_d190_cloneS2	M1	SAMN13151957	SRR10358485	190
M1_d190_cloneS8	M1	SAMN13151960	SRR10358482	190
M1_d190_cloneS9	M1	SAMN13151961	SRR10358481	190
M2_d190_clone26	M2	SAMN13151962	SRR10358480	190
M2_d190_clone30	M2	SAMN13151964	SRR10358477	190
M3_d190_clone15	M3	SAMN13151966	SRR10358475	190
M3_d190_clone17	M3	SAMN13151967	SRR10358474	190
M4_d190_clone14	M4	SAMN13151968	SRR10358473	190
M4_d190_clone16	M4	SAMN13151969	SRR10358472	190
M4_d190_clone21	M4	SAMN13151970	SRR10358471	190
M4_d190_clone22	M4	SAMN13151971	SRR10358470	190

## Sheet: table_s4
Table S4: sequencing libraries used in H.pylori strain analysis
Isolate	SRA	host2
1	SRR17176116	194
2	SRR17176148	194
3	SRR17176149	194
4	SRR17176151	194
5	SRR17176152	194
6	SRR17176153	194
7	SRR17176154	194
8	SRR17176157	194
9	SRR17176168	194
10	SRR17176189	194
11	SRR17176199	194
12	SRR17176210	194
13	SRR17176221	194
14	SRR17176232	194
15	SRR17176109	249
16	SRR17176110	249
17	SRR17176111	249
18	SRR17176112	249
19	SRR17176113	249
20	SRR17176114	249
21	SRR17176147	249
22	SRR17176091	295
23	SRR17176092	295
24	SRR17176093	295
25	SRR17176094	295
26	SRR17176095	295
27	SRR17176097	295
28	SRR17176098	295
29	SRR17176099	295
30	SRR17176100	295
31	SRR17176101	295
32	SRR17176102	295
33	SRR17176103	295
34	SRR17176104	295
35	SRR17176105	295
36	SRR17176083	322
37	SRR17176084	322
38	SRR17176086	322
39	SRR17176087	322
40	SRR17176088	322
41	SRR17176137	322
42	SRR17176139	322
43	SRR17176140	322
44	SRR17176141	322
45	SRR17176142	322
46	SRR17176143	322
47	SRR17176144	322
48	SRR17176145	322
49	SRR17176146	322
50	SRR17176122	326
51	SRR17176123	326
52	SRR17176124	326
53	SRR17176125	326
54	SRR17176126	326
55	SRR17176128	326
56	SRR17176129	326
57	SRR17176130	326
58	SRR17176131	326
59	SRR17176132	326
60	SRR17176133	326
61	SRR17176134	326
62	SRR17176135	326
63	SRR17176136	326
64	SRR17176115	439
65	SRR17176117	439
66	SRR17176118	439
67	SRR17176119	439
68	SRR17176120	439
69	SRR17176121	439
70	SRR17176191	439
71	SRR17176192	439
72	SRR17176193	439
73	SRR17176194	439
74	SRR17176195	439
75	SRR17176196	439
76	SRR17176197	439
77	SRR17176198	439

## Sheet: table_s5
Table S5: SRA libraries used for the analysis of Streptomyces rimosus M527
SRR21205401
SRR21205402
SRR21205403
SRR21205404
SRR21205405
SRR21205406
SRR21205407
SRR21205408
SRR21205409
SRR21205410
SRR21205412
SRR21205413
SRR21205414
SRR21205415
SRR21205416
SRR21205417
SRR21205418
SRR21205419
SRR21205420
SRR21205421

## Sheet: table_s6
Table S6: metagenomic samples used to define APSS thresholds and calculate specificity/sensitivity
NCBI Biosample	Host ID	Sample	set (training/testing)
SAMN11950002	ab	ab-0140_MG	Testing
SAMN11950003	ab	ab-0168_MG	Testing
SAMN11950006	ad	ad-0002_MG	Testing
SAMN11950007	ad	ad-0005_MG	Testing
SAMN11950014	ae	ae-0008_MG	Testing
SAMN11950017	ae	ae-0011_MG	Testing
SAMN11950025	ae	ae-0022_MG	Testing
SAMN11950026	ae	ae-0024_MG	Testing
SAMN11950029	ae	ae-0027_MG	Testing
SAMN11950031	ae	ae-0029_MG	Testing
SAMN11950047	ae	ae-0052_MG	Testing
SAMN11950063	ae	ae-0073_MG	Testing
SAMN11950069	ag	ag-0001_MG	Testing
SAMN11950070	ag	ag-0005_MG	Testing
SAMN11950073	ai	ai-0002_MG	Testing
SAMN11950074	ai	ai-0019_MG	Testing
SAMN11950077	ak	ak-0001_MG	Testing
SAMN11950078	ak	ak-0010_MG	Testing
SAMN11950107	am	am-0027_MG	Testing
SAMN11950123	am	am-0061_MG	Testing
SAMN11950159	am	am-0097_MG	Testing
SAMN11950172	am	am-0110_MG	Testing
SAMN11950229	am	am-0172_MG	Testing
SAMN11950234	am	am-0177_MG	Testing
SAMN11950254	am	am-0199_MG	Testing
SAMN11950261	am	am-0206_MG	Testing
SAMN11950297	an	an-0017_MG	Testing
SAMN11950299	an	an-0023_MG	Testing
SAMN11950322	an	an-0051_MG	Testing
SAMN11950332	an	an-0063_MG	Testing
SAMN11950339	an	an-0071_MG	Testing
SAMN11950341	an	an-0073_MG	Testing
SAMN11950354	ao	ao-0007_MG	Testing
SAMN11950356	ao	ao-0009_MG	Testing
SAMN11950366	ao	ao-0026_MG	Testing
SAMN11950391	ao	ao-0057_MG	Testing
SAMN11950402	ao	ao-0069_MG	Testing
SAMN11950403	ao	ao-0070_MG	Testing
SAMN11950406	ao	ao-0073_MG	Testing
SAMN11950414	ao	ao-0081_MG	Testing
SAMN11950466	bp	bp-0002_MG	Testing
SAMN11950467	bp	bp-0004_MG	Testing
SAMN11950472	bs	bs-0001_MG	Testing
SAMN11950473	bs	bs-0008_MG	Testing
SAMN11950488	ca	ca-0001_MG	Testing
SAMN11950489	ca	ca-0012_MG	Testing
SAMN11950500	cg	cg-0001_MG	Testing
SAMN11950501	cg	cg-0014_MG	Testing
SAMN11950506	cj	cj-0001_MG	Testing
SAMN11950507	cj	cj-0004_MG	Testing
SAMN11950523	ct	ct-0001_MG	Testing
SAMN11950524	ct	ct-0005_MG	Testing
SAMN11950527	cv	cv-0001_MG	Testing
SAMN11950528	cv	cv-0018_MG	Testing
SAMN11950551	dg	dg-0001_MG	Testing
SAMN11950552	dg	dg-0008_MG	Testing
SAMN11950555	di	di-0001_MG	Testing
SAMN11950556	di	di-0009_MG	Testing
SAMN11950559	dk	dk-0001_MG	Testing
SAMN11950560	dk	dk-0003_MG	Testing
SAMN11950513	cn	cn-0006_MG	Testing
SAMN11950512	cn	cn-0002_MG	Testing
SAMN11950511	cm	cm-0022_MG	Testing
SAMN11950510	cm	cm-0001_MG	Testing
SAMN11950509	ck	ck-0028_MG	Testing
SAMN11950508	ck	ck-0001_MG	Testing
SAMN11950499	cf	cf-0037_MG	Testing
SAMN11950498	cf	cf-0001_MG	Testing
SAMN11950497	ce	ce-0007_MG	Testing
SAMN11950496	ce	ce-0001_MG	Testing
SAMN11950495	cd	cd-0050_MG	Testing
SAMN11950494	cd	cd-0001_MG	Testing
SAMN11950485	by	by-0059_MG	Testing
SAMN11950484	by	by-0002_MG	Testing
SAMN11950483	bx	bx-0057_MG	Testing
SAMN11950482	bx	bx-0001_MG	Testing
SAMN11950463	bn	bn-0038_MG	Testing
SAMN11950462	bn	bn-0002_MG	Testing
SAMN11950461	bm	bm-0013_MG	Testing
SAMN11950460	bm	bm-0002_MG	Testing
SAMN11950459	bl	bl-0009_MG	Testing
SAMN11950458	bl	bl-0003_MG	Testing
SAMN11950457	bk	bk-0025_MG	Testing
SAMN11950456	bk	bk-0002_MG	Testing
SAMN11950455	bi	bi-0026_MG	Testing
SAMN11950454	bi	bi-0001_MG	Testing
SAMN11950453	bh	bh-0112_MG	Testing
SAMN11950450	be	be-0085_MG	Testing
SAMN11950449	be	be-0001_MG	Testing
SAMN11950448	bd	bd-0033_MG	Testing
SAMN11950447	ba	ba-0002_MG	Testing
SAMN11950446	ba	ba-0001_MG	Testing
SAMN11950443	ay	ay-0058_MG	Testing
SAMN11950442	ay	ay-0001_MG	Testing
SAMN11950441	ax	ax-0090_MG	Testing
SAMN11950440	ax	ax-0001_MG	Testing
SAMN11950439	aw	aw-0036_MG	Testing
SAMN11950438	aw	aw-0001_MG	Testing
SAMN11950433	at	at-0044_MG	Testing
SAMN11950432	at	at-0004_MG	Testing
SAMN11950431	as	as-0033_MG	Testing
SAMN11950430	as	as-0002_MG	Testing
SAMN11950427	aq	aq-0015_MG	Testing
SAMN11950426	aq	aq-0004_MG	Testing
SAMN11950425	ap	ap-0037_MG	Testing
SAMN11950424	ap	ap-0001_MG	Testing
SAMN11950000	aa	aa-0154_MG	Training
SAMN11950001	aa	aa-0163_MG	Training
SAMN11950004	ac	ac-0002_MG	Training
SAMN11950005	ac	ac-0038_MG	Training
SAMN11950008	ae	ae-0001_MG	Training
SAMN11950012	ae	ae-0005_MG	Training
SAMN11950019	ae	ae-0014_MG	Training
SAMN11950023	ae	ae-0020_MG	Training
SAMN11950027	ae	ae-0025_MG	Training
SAMN11950028	ae	ae-0026_MG	Training
SAMN11950032	ae	ae-0030_MG	Training
SAMN11950067	af	af-0003_MG	Training
SAMN11950068	af	af-0060_MG	Training
SAMN11950071	ah	ah-0002_MG	Training
SAMN11950072	ah	ah-0028_MG	Training
SAMN11950075	aj	aj-0001_MG	Training
SAMN11950076	aj	aj-0061_MG	Training
SAMN11950079	al	al-0002_MG	Training
SAMN11950080	al	al-0025_MG	Training
SAMN11950135	am	am-0073_MG	Training
SAMN11950158	am	am-0096_MG	Training
SAMN11950180	am	am-0118_MG	Training
SAMN11950190	am	am-0128_MG	Training
SAMN11950238	am	am-0181_MG	Training
SAMN11950250	am	am-0195_MG	Training
SAMN11950262	am	am-0207_MG	Training
SAMN11950288	an	an-0002_MG	Training
SAMN11950295	an	an-0015_MG	Training
SAMN11950301	an	an-0026_MG	Training
SAMN11950303	an	an-0028_MG	Training
SAMN11950334	an	an-0065_MG	Training
SAMN11950336	an	an-0067_MG	Training
SAMN11950346	an	an-0080_MG	Training
SAMN11950347	an	an-0081_MG	Training
SAMN11950358	ao	ao-0011_MG	Training
SAMN11950359	ao	ao-0012_MG	Training
SAMN11950392	ao	ao-0058_MG	Training
SAMN11950393	ao	ao-0059_MG	Training
SAMN11950404	ao	ao-0071_MG	Training
SAMN11950405	ao	ao-0072_MG	Training
SAMN11950418	ao	ao-0085_MG	Training
SAMN11950470	br	br-0001_MG	Training
SAMN11950471	br	br-0002_MG	Training
SAMN11950480	bw	bw-0001_MG	Training
SAMN11950481	bw	bw-0033_MG	Training
SAMN11950492	cc	cc-0002_MG	Training
SAMN11950493	cc	cc-0023_MG	Training
SAMN11950502	ch	ch-0001_MG	Training
SAMN11950503	ch	ch-0008_MG	Training
SAMN11950514	cp	cp-0001_MG	Training
SAMN11950515	cp	cp-0009_MG	Training
SAMN11950525	cu	cu-0001_MG	Training
SAMN11950526	cu	cu-0009_MG	Training
SAMN11950541	db	db-0001_MG	Training
SAMN11950542	db	db-0015_MG	Training
SAMN11950553	dh	dh-0001_MG	Training
SAMN11950554	dh	dh-0010_MG	Training
SAMN11950557	dj	dj-0001_MG	Training
SAMN11950558	dj	dj-0016_MG	Training
SAMN11950561	dl	dl-0001_MG	Training
SAMN11950562	dl	dl-0006_MG	Training
SAMN11950517	cq	cq-0035_MG	Training
SAMN11950516	cq	cq-0001_MG	Training
SAMN11950505	ci	ci-0052_MG	Training
SAMN11950504	ci	ci-0001_MG	Training
SAMN11950491	cb	cb-0051_MG	Training
SAMN11950490	cb	cb-0001_MG	Training
SAMN11950487	bz	bz-0033_MG	Training
SAMN11950486	bz	bz-0001_MG	Training
SAMN11950479	bv	bv-0024_MG	Training
SAMN11950478	bv	bv-0001_MG	Training
SAMN11950477	bu	bu-0080_MG	Training
SAMN11950476	bu	bu-0001_MG	Training
SAMN11950475	bt	bt-0039_MG	Training
SAMN11950474	bt	bt-0001_MG	Training
SAMN11950469	bq	bq-0068_MG	Training
SAMN11950468	bq	bq-0002_MG	Training
SAMN11950465	bo	bo-0122_MG	Training
SAMN11950464	bo	bo-0001_MG	Training
SAMN11950452	bf	bf-0108_MG	Training
SAMN11950451	bf	bf-0003_MG	Training
SAMN11950445	az	az-0036_MG	Training
SAMN11950444	az	az-0001_MG	Training
SAMN11950437	av	av-0107_MG	Training
SAMN11950436	av	av-0006_MG	Training
SAMN11950435	au	au-0066_MG	Training
SAMN11950434	au	au-0002_MG	Training
SAMN11950429	ar	ar-0039_MG	Training
SAMN11950428	ar	ar-0002_MG	Training
SAMN11950423	ao	ao-0090_MG	Training
SAMN11950350	ao	ao-0001_MG	Training
SAMN11950349	an	an-0083_MG	Training
SAMN11950287	an	an-0001_MG	Training
SAMN11950286	am	am-0231_MG	Training
SAMN11950116	am	am-0054_MG	Training
SAMN11950550	df	df-0030_MG	Training
SAMN11950549	df	df-0001_MG	Training
SAMN11950548	de	de-0031_MG	Training
SAMN11950547	de	de-0001_MG	Training
SAMN11950546	dd	dd-0041_MG	Training
SAMN11950545	dd	dd-0001_MG	Training
SAMN11950544	dc	dc-0028_MG	Training
SAMN11950543	dc	dc-0001_MG	Training
SAMN11950540	da	da-0044_MG	Training
SAMN11950539	da	da-0001_MG	Training
SAMN11950538	cz	cz-0039_MG	Training
SAMN11950537	cz	cz-0001_MG	Training
SAMN11950536	cy	cy-0037_MG	Training
SAMN11950534	cy	cy-0001_MG	Training
SAMN11950533	cx	cx-0014_MG	Training
SAMN11950532	cx	cx-0001_MG	Training
SAMN11950531	cw	cw-0053_MG	Training
SAMN11950529	cw	cw-0001_MG	Training
SAMN11950522	cs	cs-0029_MG	Training
SAMN11950520	cs	cs-0001_MG	Training
SAMN11950519	cr	cr-0043_MG	Training
SAMN11950518	cr	cr-0001_MG	Training

## Sheet: table_s7
Table S7: Reference genomes used for the analysis of mother-infant pairs (Bäckhed et al.)
Species	NCBI Reference Sequence:
Acidaminococcus intestini	NC_016077.1
Akkermansia muciniphila	NZ_CP021420.1
Akkermansia muciniphila	NZ_CP021420.1
Alistipes finegoldii	NC_018011.1
Alistipes onderdonkii	NZ_AP019734.1
Alistipes putredinis	NZ_DS499581.1
Alistipes shahii	NC_021030.1
Bacteroides cellulosilyticus	NZ_CP012801.1
Bacteroides eggerthii	NZ_UFSX01000001.1
Bacteroides fragilis	NC_003228.3
Bacteroides massiliensis	NZ_KB905475.1
Bacteroides ovatus	NZ_SPFU01000010.1
Bacteroides salyersiae	NZ_JH724307.1
Bacteroides thetaiotaomicron	NZ_CP012937.1
Bacteroides uniformis	NZ_CZAF01000001.1
Bacteroides vulgatus	NC_009614.1
Bacteroides xylanisolvens	NZ_RCXZ01000001.1
Barnesiella intestinihominis	NZ_JH815206.1
Bifidobacterium adolescentis	NZ_CP028341.1
Bifidobacterium bifidum	NZ_AKCA01000001.1

## Sheet: table_s8
Table S8: APSS best discriminating same and different strains, and the sensitivity and specificity of SynTracker at each number of genomic regions subsampled per pairwise comparison.
Regions/pairwise	Best APSS threshold	Average Sensitivity (%)	Average Specificity (%)
15	0.952	89	83.5
20	0.948	92.7	85.5
30	0.945	94.9	90.6
40	0.946	95.3	91.4
60	0.946	96.4	93.3
80	0.946	97.5	93.3
120	0.949	98	95.4
160	0.952	98.5	96.8
200	0.951	98.6	97

## Sheet: table_s9
Table S9: Reference genomes used to identify APSS thresholds and calculate specificity/sensitivity (Poyet et al. dataset)
Acidaminococcus intestini	NC_016077.1
Akkermansia muciniphila	NZ_CP021420.1
Akkermansia muciniphila	NZ_CP021420.1
Alistipes finegoldii	NC_018011.1
Alistipes onderdonkii	NZ_AP019734.1
Alistipes putredinis	NZ_DS499581.1
Alistipes shahii	NC_021030.1
Bacteroides cellulosilyticus	NZ_CP012801.1
Bacteroides eggerthii	NZ_UFSX01000001.1
Bacteroides fragilis	NC_003228.3
Bacteroides massiliensis	NZ_KB905475.1
Bacteroides ovatus	NZ_SPFU01000010.1
Bacteroides salyersiae	NZ_JH724307.1
Bacteroides thetaiotaomicron	NZ_CP012937.1
Bacteroides uniformis	NZ_CZAF01000001.1
Bacteroides vulgatus	NC_009614.1
Bacteroides xylanisolvens	NZ_RCXZ01000001.1
Barnesiella intestinihominis	NZ_JH815206.1
Bifidobacterium adolescentis	NZ_CP028341.1
Bifidobacterium bifidum	NZ_AKCA01000001.1
Bifidobacterium_longum	CP026999.1
Bifidobacterium_pseudocatenulatum	NZ_CP025199
Blautia_wexlerae	NZ_CYZN01000001
Eubacterium_rectale	CP001107.1
Faecalibacterium prausnitzii	NZ_CP030777
Lachnospira_eligens	NZ_WKRD01000010
Parabacteroides distasonis	NZ_CP050956
Parabacteroides merdae	NZ_SPGG01000001
Phocaeicola dorei	NZ_LR699004
Prevotella copri	NZ_VZBY01000077
Acidaminococcus intestini	CP003058.1
Roseburia intestinalis	NZ_WNAJ01000001
Akkermansia muciniphila	NZ_CP021420.1
